# Supplementary material for: Rasch Analysis of the Adult Strabismus Quality of Life Questionnaire (AS-20) among Chinese Adult Patients with Strabismus
Source: PLoS One. 2015 Nov 6;10(11):e0142188. doi: 10.1371/journal.pone.0142188 (PMC4636299; doi:10.1371/journal.pone.0142188)
Supplement: S2 Dataset — This file includes the raw score of the AS-20 and participants’ demographic and clinical data. (XLS) [file pone.0142188.s002.xls]

## Sheet: AS-20
NO.	AS-20 Items																				Demographic and clinical features
	1	2	3	4	5	6	7	8	9	10	11	12	13	14	15	16	17	18	19	20	1 GENDER,F:female,M:male	AGE	2 AGE,O: ≥Median age, Y: <Median age	Education(1Primary;2Middle;3High school;4Uni & above)	3 EDUCATION, L: lower education below high school(NOT included), H: above high school(included)	Diagnosis(1Esotropia;2Exotropia)	4 STRABISMUS TYPE, I:Esotropia, E: Exotropia	Living area(1Rural;2Urban)	5 Living areas(C: Rural, U: Urban）	Family support(1Never;2Sometimes;3Often and Always)	6 FAMILY SURPORT(O:Always/Often,F:Never/Sometimes)	Diplopia(1Yes;2No)	7 DIPLOPIA（D: Diplopia, N: Non-diplopia）	Insurance support(1Yes;2No)	8 Insurance support(I:Presence of insurance support,N:Absence of insurance support)
1	2	2	1	2	3	2	2	2	2	2	3	3	3	4	2	3	2	1	2	3	M	26	Y	4	H	2	E	2	U	3	O	2	N	2	I
2	2	2	3	2	4	3	4	3	3	1	4	4	3	2	1	4	2	1	2	4	M	28	Y	2	L	2	E	2	U	2	F	2	N	1	N
3	2	3	2	3	3	3	2	4	3	4	4	4	4	4	1	4	3	2	4	2	F	27	Y	2	L	1	I	1	C	3	O	1	D	2	I
4	2	4	1	2	3	2	3	4	4	4	4	2	4	2	1	4	2	2	2	2	F	28	Y	3	H	2	E	1	C	1	F	2	N	1	N
5	2	3	2	2	3	3	3	3	3	3	1	4	3	3	0	3	2	2	2	2	M	23	Y	4	H	2	E	2	U	3	O	1	D	1	N
6	2	3	1	2	4	3	4	2	2	3	4	4	4	4	2	4	2	2	4	4	M	33	Y	4	H	2	E	2	U	2	F	2	N	1	N
7	1	1	2	2	3	2	2	3	1	0	3	2	0	3	2	1	0	2	1	2	F	30	Y	4	H	2	E	1	C	1	F	1	D	1	N
8	4	4	2	2	4	4	4	3	4	1	3	1	2	0	1	2	2	0	2	2	M	42	Y	3	H	1	I	2	U	2	F	1	D	1	N
9	1	2	1	1	2	2	3	2	2	4	4	4	3	4	3	3	2	1	3	4	F	25	Y	3	H	2	E	2	U	1	F	2	N	1	N
10	2	2	0	1	4	4	2	4	2	1	2	3	2	2	2	3	2	3	4	4	M	24	Y	3	H	2	E	1	C	3	O	2	N	1	N
11	1	2	0	0	2	2	3	2	1	1	2	2	0	2	1	2	0	0	0	1	F	26	Y	4	H	2	E	1	C	3	O	2	N	1	N
12	1	3	1	1	2	2	2	3	1	4	3	3	3	0	2	3	3	1	1	3	M	24	Y	4	H	2	E	2	U	1	F	1	D	1	N
13	2	3	3	3	3	3	3	2	2	1	2	3	2	3	2	2	3	2	1	2	M	30	Y	3	H	2	E	2	U	1	F	2	N	2	I
14	2	2	2	2	2	2	3	2	2	1	4	3	4	4	4	4	1	1	1	4	F	40	Y	3	H	1	I	2	U	1	F	1	D	2	I
15	2	4	2	2	4	4	4	4	4	4	4	4	4	4	2	4	4	2	4	4	F	26	Y	3	H	2	E	2	U	3	O	2	N	1	N
16	0	2	2	1	3	4	4	4	4	4	4	4	4	4	1	4	2	1	2	3	F	27	Y	1	L	2	E	1	C	2	F	1	D	2	I
17	2	2	2	1	1	2	2	2	3	3	3	3	2	3	2	3	1	1	1	2	M	27	Y	3	H	2	E	2	U	2	F	2	N	1	N
18	2	2	2	2	3	2	4	2	2	3	4	4	4	4	1	2	1	1	2	4	F	31	Y	3	H	2	E	1	C	1	F	2	N	2	I
19	2	3	2	1	4	3	4	4	3	2	4	4	4	4	0	4	2	0	3	2	M	30	Y	4	H	2	E	2	U	3	O	2	N	2	I
20	3	2	2	2	4	4	4	4	4	3	2	4	3	4	4	3	3	4	4	3	F	25	Y	2	L	2	E	2	U	2	F	2	N	2	I
21	2	2	1	2	2	3	4	3	2	2	2	4	1	2	2	4	2	1	1	2	M	31	Y	3	H	2	E	2	U	1	F	2	N	2	I
22	0	2	2	1	3	3	3	2	3	3	4	3	4	3	3	2	2	2	3	4	M	40	Y	2	L	2	E	1	C	2	F	2	N	1	N
23	1	2	2	2	0	1	2	1	0	0	0	2	0	2	2	1	0	0	0	2	M	49	Y	2	L	1	I	2	U	2	F	1	D	1	N
24	3	4	2	3	3	4	4	4	2	3	3	2	3	3	1	3	2	2	3	1	F	32	Y	3	H	2	E	2	U	1	F	2	N	1	N
25	4	4	4	3	4	4	4	4	4	4	2	3	2	1	0	2	1	1	0	1	M	26	Y	4	H	1	I	2	U	3	O	1	D	1	N
26	1	0	0	1	2	3	2	2	1	4	4	4	4	4	4	4	2	4	1	4	M	30	Y	2	L	2	E	2	U	1	F	2	N	1	N
27	3	4	4	4	4	3	4	4	3	4	4	4	4	3	2	2	3	2	3	3	M	27	Y	3	H	2	E	2	U	2	F	2	N	1	N
28	0	1	0	1	3	0	3	0	3	0	2	4	4	0	2	3	0	1	1	2	F	25	Y	3	H	2	E	1	C	2	F	2	N	1	N
29	0	3	3	4	4	3	4	4	4	4	4	4	4	3	2	2	1	0	4	3	F	29	Y	4	H	2	E	1	C	2	F	2	N	2	I
30	2	3	3	4	4	4	4	4	4	4	4	4	4	4	3	4	3	1	3	4	M	61	Y	1	L	2	E	2	U	2	F	1	D	1	N
31	1	2	3	2	4	4	3	1	4	0	4	3	4	3	2	2	0	0	0	3	M	26	Y	2	L	1	I	1	C	2	F	1	D	1	N
32	4	4	4	4	4	4	4	4	3	3	4	4	4	4	4	4	4	4	3	4	F	25	Y	4	H	2	E	2	U	1	F	2	N	3	I
33	3	4	4	4	4	4	4	4	4	4	4	4	4	4	4	4	4	4	4	4	M	39	Y	2	L	1	I	1	C	1	F	1	D	2	I
34	2	1	1	1	2	1	2	3	4	1	4	4	2	2	0	4	2	0	1	1	M	27	Y	2	L	2	E	1	C	2	F	1	D	3	I
35	1	1	0	0	1	2	2	0	0	1	4	4	4	4	4	4	2	3	0	4	F	30	Y	2	L	2	E	2	U	2	F	2	N	1	N
36	1	2	2	2	2	2	2	2	2	2	2	2	2	3	3	3	2	3	1	3	F	25	Y	2	L	1	I	1	C	3	O	1	D	1	N
37	0	2	2	2	2	4	2	2	1	2	4	4	3	4	2	4	2	1	2	3	F	28	Y	1	L	2	E	2	U	2	F	2	N	3	I
38	0	2	0	3	3	3	4	2	2	4	4	4	3	4	0	4	2	0	0	3	F	24	Y	3	H	2	E	2	U	3	O	2	N	2	I
39	2	3	4	4	2	4	4	4	4	4	1	1	1	1	1	1	1	1	1	1	M	31	Y	3	H	1	I	2	U	1	F	1	D	2	I
40	2	3	1	2	4	4	4	3	2	4	4	4	4	4	3	2	0	1	4	4	M	18	Y	3	H	2	E	1	C	3	O	2	N	1	N
41	2	3	4	4	2	3	3	4	4	4	4	4	4	4	2	4	3	0	3	4	F	30	Y	3	H	2	E	1	C	2	F	2	N	3	I
42	2	2	2	3	3	1	3	2	3	3	1	2	2	4	2	1	2	0	1	2	M	61	Y	1	L	2	E	2	U	1	F	1	D	1	N
43	1	1	1	1	2	0	3	0	3	2	2	3	4	2	2	4	1	0	2	3	F	18	Y	3	H	2	E	2	U	3	O	2	N	1	N
44	2	4	1	0	4	2	4	3	4	4	4	4	2	4	2	4	3	0	4	3	F	18	Y	3	H	1	I	2	U	3	O	1	D	1	N
45	0	3	1	1	3	2	3	2	2	3	3	4	2	2	1	2	1	0	2	2	F	30	Y	4	H	2	E	2	U	1	F	2	N	3	I
46	0	2	0	1	2	3	3	2	3	4	1	2	2	3	2	1	1	0	1	1	M	30	Y	4	H	2	E	2	U	2	F	2	N	1	N
47	1	1	1	1	3	2	3	3	4	1	4	4	4	4	4	4	2	4	4	4	F	26	Y	4	H	2	E	1	C	3	O	2	N	1	N
48	1	1	0	0	3	2	2	2	3	2	3	3	1	2	1	2	1	1	3	2	M	22	Y	3	H	2	E	2	U	2	F	1	D	1	N
49	2	1	3	3	4	2	2	3	2	3	4	4	4	0	4	4	2	0	0	0	M	25	Y	2	L	1	I	1	C	3	O	1	D	1	N
50	2	2	2	2	4	3	4	4	3	3	2	4	3	3	2	3	3	3	4	3	F	30	Y	4	H	2	E	2	U	2	F	2	N	2	I
51	2	2	0	2	3	2	3	3	2	4	3	3	3	3	2	4	2	0	2	2	F	28	Y	2	L	2	E	1	C	1	F	2	N	2	I
52	1	2	1	1	2	1	1	1	3	0	0	3	3	0	2	2	0	0	0	2	M	23	Y	2	L	1	I	2	U	2	F	1	D	1	N
53	2	2	2	2	1	1	1	1	3	3	1	0	3	2	2	2	0	0	0	0	F	28	Y	4	H	1	I	2	U	2	F	2	N	3	I
54	2	0	1	0	2	2	3	2	2	1	2	3	2	3	4	3	2	1	2	3	F	31	Y	3	H	2	E	2	U	1	F	2	N	2	I
55	4	4	3	3	2	3	3	3	2	3	4	4	4	4	3	4	4	2	2	4	F	35	Y	3	H	2	E	1	C	1	F	2	N	2	I
56	1	2	0	0	2	1	1	1	1	2	2	1	2	2	2	3	0	1	3	1	F	47	Y	3	H	2	E	2	U	1	F	1	D	1	N
57	0	4	2	2	2	4	4	4	4	4	4	4	4	4	4	4	4	0	4	4	M	21	Y	3	H	2	E	1	C	2	F	2	N	1	N
58	0	0	0	2	4	4	2	4	4	3	1	1	4	4	0	2	2	1	2	1	M	30	Y	2	L	2	E	2	U	1	F	2	N	1	N
59	0	3	1	2	3	4	4	2	1	4	2	4	3	1	0	4	3	1	3	1	M	21	Y	2	L	2	E	1	C	3	O	2	N	1	N
60	2	4	4	2	4	4	4	4	1	2	3	4	4	4	2	4	2	2	4	4	F	18	Y	3	H	1	I	2	U	3	O	1	D	1	N
61	2	3	3	4	2	3	4	4	3	4	4	4	4	4	2	4	4	2	4	2	F	30	Y	3	H	2	E	2	U	2	F	2	N	3	I
62	1	3	3	4	3	4	3	3	3	4	1	4	3	4	1	3	2	0	1	0	F	20	Y	3	H	2	E	1	C	2	F	2	N	1	N
63	0	1	1	2	1	0	0	0	0	0	4	1	1	4	4	4	0	0	0	4	M	43	Y	1	L	2	E	1	C	1	F	1	D	1	N
64	2	2	2	2	2	2	3	2	2	3	4	2	2	2	2	3	1	1	2	2	F	25	Y	1	L	1	I	2	U	1	F	1	D	1	N
65	3	4	3	3	3	3	3	4	3	3	2	3	2	3	2	4	3	3	3	3	M	19	Y	3	H	2	E	2	U	3	O	1	D	1	N
66	3	4	3	3	3	4	4	4	4	4	4	2	3	4	4	4	4	3	4	3	M	21	Y	3	H	2	E	1	C	3	O	2	N	1	N
67	2	3	2	3	4	4	4	4	2	4	3	3	3	4	1	4	3	0	2	2	F	43	Y	2	L	2	E	1	C	2	F	2	N	1	N
68	4	2	2	2	4	4	4	4	4	4	4	4	4	4	2	4	4	4	4	2	M	48	Y	2	L	1	I	2	U	1	F	1	D	1	N
69	3	4	4	4	4	4	4	4	4	4	4	2	2	2	0	1	2	2	1	2	M	65	Y	1	L	2	E	2	U	1	F	2	N	1	N
70	0	1	1	1	2	0	2	0	2	1	2	3	3	4	1	4	0	0	0	1	F	23	Y	3	H	2	E	1	C	1	F	2	N	1	N
71	3	4	2	4	2	2	3	4	2	4	2	4	2	3	4	4	2	0	3	1	M	29	Y	2	L	1	I	2	U	2	F	1	D	2	I
72	4	4	4	4	4	4	4	4	3	4	4	4	4	2	2	4	4	4	2	4	F	25	Y	4	H	2	E	2	U	2	F	2	N	1	N
73	1	1	0	1	3	2	3	1	0	2	4	4	4	4	2	4	1	0	4	0	F	38	Y	3	H	2	E	1	C	1	F	2	N	1	N
74	2	1	2	0	3	4	3	3	3	3	2	4	4	2	2	3	1	1	3	3	F	31	Y	3	H	2	E	1	C	1	F	2	N	1	N
75	2	4	4	4	4	4	4	4	4	4	3	4	4	4	3	4	4	3	4	4	M	30	Y	2	L	1	I	2	U	2	F	1	D	1	N
76	2	1	0	0	0	0	0	1	3	0	1	2	3	1	1	1	1	1	1	3	M	65	Y	1	L	2	E	1	C	3	O	2	N	1	N
77	3	1	3	2	2	3	2	4	1	2	1	3	1	2	2	2	2	2	1	2	F	18	Y	3	H	2	E	1	C	3	O	2	N	1	N
78	1	2	1	1	2	2	3	3	2	2	4	2	4	4	3	4	2	3	2	4	F	26	Y	3	H	1	I	2	U	3	O	1	D	1	N
79	2	3	4	4	3	3	4	4	4	4	2	4	2	3	2	4	2	2	3	4	M	25	Y	4	H	2	E	1	C	3	O	1	D	1	N
80	1	0	1	0	2	2	4	1	1	2	4	4	2	4	2	4	0	0	0	2	F	41	Y	3	H	2	E	1	C	1	F	2	N	3	I
81	1	2	0	1	2	2	3	2	2	2	2	3	3	2	2	4	2	1	0	3	M	18	Y	3	H	2	E	2	U	3	O	2	N	1	N
82	4	4	4	4	4	4	2	4	3	4	4	4	2	3	3	4	4	2	2	4	F	32	Y	3	H	2	E	2	U	2	F	2	N	1	N
83	2	4	3	4	4	4	4	4	4	4	3	4	4	4	1	4	4	2	4	4	F	38	Y	3	H	2	E	2	U	1	F	2	N	1	N
84	0	2	1	1	1	1	2	1	2	4	3	4	1	1	1	1	1	2	2	2	M	55	Y	1	L	1	I	2	U	1	F	1	D	1	N
85	4	4	3	2	1	4	4	4	4	3	4	2	4	4	4	1	3	1	4	0	F	35	Y	1	L	2	E	1	C	1	F	1	D	2	I
86	3	2	1	3	2	2	3	3	3	1	4	4	4	3	1	3	2	3	0	3	M	18	Y	3	H	2	E	2	U	3	O	2	N	1	N
87	2	2	2	2	4	3	4	4	3	3	4	4	4	4	2	4	2	2	2	4	F	25	Y	4	H	2	E	2	U	3	O	2	N	1	N
88	2	3	2	2	4	2	4	2	4	4	4	4	4	4	2	4	3	2	3	4	F	30	Y	3	H	1	I	2	U	2	F	1	D	1	N
89	3	4	4	4	4	4	4	4	4	4	4	4	4	2	4	4	4	2	4	4	M	27	Y	4	H	2	E	2	U	2	F	2	N	1	N
90	3	4	2	4	4	4	4	4	4	4	2	2	2	1	2	4	4	4	4	4	F	28	Y	3	H	1	I	2	U	2	F	1	D	2	I
91	0	2	2	1	2	4	4	4	4	4	4	4	0	4	4	4	2	0	4	4	M	26	Y	2	L	2	E	1	C	3	O	2	N	2	I
92	1	3	2	2	4	2	4	4	3	3	4	2	4	4	3	4	4	1	3	2	M	19	Y	3	H	2	E	2	U	2	F	2	N	1	N
93	2	2	2	2	2	1	2	2	2	4	3	3	3	4	2	2	1	0	2	2	M	23	Y	4	H	2	E	1	C	3	O	2	N	1	N
94	1	2	2	2	4	2	2	2	2	3	4	2	2	4	0	1	2	0	4	1	F	40	Y	1	L	2	E	1	C	1	F	2	N	2	I
95	1	2	2	1	2	2	2	1	2	1	4	4	4	4	2	2	1	1	1	2	M	18	Y	3	H	2	E	2	U	3	O	2	N	1	N
96	2	2	0	0	3	1	2	2	1	3	4	3	1	3	0	1	2	2	2	1	M	39	Y	3	H	1	I	2	U	1	F	1	D	1	N
97	1	1	1	1	0	0	1	0	1	0	4	2	1	1	2	2	0	1	0	0	F	42	Y	3	H	2	E	2	U	2	F	2	N	1	N
98	0	2	2	4	4	4	4	2	2	4	4	4	4	4	4	4	2	2	2	4	F	31	Y	2	L	2	E	1	C	1	F	2	N	1	N
99	0	0	0	0	2	2	2	2	2	1	1	4	4	4	3	4	2	1	2	3	F	18	Y	3	H	1	I	2	U	3	O	1	D	1	N
100	1	3	1	3	3	2	3	3	3	3	4	3	3	1	2	3	1	0	1	1	F	22	Y	4	H	2	E	2	U	1	F	2	N	1	N
101	1	1	2	0	3	1	3	2	2	3	4	4	4	3	2	2	0	0	2	2	F	18	Y	3	H	1	I	2	U	3	O	1	D	1	N
102	0	1	1	4	2	1	1	3	3	3	4	0	2	1	1	0	1	0	3	1	F	18	Y	2	L	2	E	1	C	3	O	2	N	1	N
103	2	3	2	4	3	2	4	3	3	4	4	3	3	2	2	3	2	2	2	3	M	32	Y	3	H	2	E	1	C	1	F	2	N	1	N
104	0	0	0	0	2	0	1	1	1	0	3	3	2	4	2	4	1	1	1	3	F	33	Y	2	L	2	E	2	U	1	F	2	N	3	I
105	1	2	0	3	2	4	4	2	3	4	4	4	4	4	4	4	4	0	4	4	M	43	Y	3	H	1	I	2	U	1	F	1	D	2	I
106	2	1	0	1	3	3	0	0	0	0	1	1	2	1	0	0	1	1	2	1	M	39	Y	2	L	2	E	2	U	1	F	1	D	3	I
107	2	1	0	2	2	2	1	0	2	0	4	3	2	2	2	3	0	1	1	3	F	19	Y	2	L	2	E	2	U	3	O	2	N	1	N
108	2	1	3	2	1	2	3	2	1	1	2	4	2	3	1	3	1	0	4	0	M	56	Y	1	L	2	E	1	C	3	O	2	N	1	N
109	2	3	3	3	2	4	3	3	2	4	4	3	4	4	2	3	4	3	2	3	F	30	Y	2	L	1	I	2	U	1	F	1	D	1	N
110	2	2	1	2	1	1	2	1	1	0	2	4	4	2	2	3	0	0	1	3	M	18	Y	3	H	2	E	1	C	3	O	2	N	2	I
111	1	2	1	3	3	3	3	3	3	3	2	3	3	4	1	4	1	1	3	2	F	24	Y	4	H	2	E	2	U	3	O	2	N	1	N
112	4	4	2	2	4	4	4	4	3	4	4	4	4	4	2	2	2	0	2	2	F	26	Y	2	L	2	E	2	U	2	F	1	D	1	N
113	4	4	4	4	4	4	4	4	4	3	3	4	0	4	2	4	4	2	2	3	M	28	Y	3	H	2	E	2	U	2	F	2	N	3	I
114	2	3	3	3	2	1	2	2	3	2	4	3	2	4	2	3	2	1	3	3	F	34	Y	2	L	2	E	1	C	1	F	2	N	1	N
115	2	1	1	1	3	4	2	4	3	3	4	3	2	3	0	2	3	1	0	0	F	19	Y	2	L	1	I	2	U	3	O	1	D	1	N
116	1	3	0	2	2	1	3	2	3	2	4	4	4	4	2	4	1	2	2	4	F	18	Y	3	H	1	I	2	U	3	O	1	D	1	N
117	2	3	2	3	4	4	3	3	4	3	4	4	4	4	4	4	4	4	4	4	M	24	Y	4	H	2	E	1	C	2	F	2	N	2	I
118	0	1	0	0	2	2	2	2	4	3	4	4	4	0	1	4	1	1	3	2	M	19	Y	3	H	2	E	2	U	2	F	2	N	1	N
119	0	1	0	2	2	0	1	1	2	2	4	4	3	3	1	1	1	0	3	2	F	43	Y	2	L	1	I	1	C	2	F	1	D	1	N
120	1	1	1	2	3	3	1	4	3	2	4	4	4	4	1	4	1	1	1	4	M	18	Y	2	L	2	E	1	C	3	O	2	N	1	N
121	2	2	3	2	3	2	3	2	3	3	2	3	2	3	2	3	1	0	3	2	F	25	Y	2	L	2	E	2	U	2	F	2	N	1	N
122	2	4	0	1	3	1	2	4	1	0	2	1	2	2	2	2	1	1	2	0	F	34	Y	2	L	2	E	1	C	1	F	2	N	2	I
123	4	4	2	4	3	4	4	4	4	4	4	4	4	4	1	4	2	4	4	4	F	31	Y	4	H	2	E	1	C	1	F	1	D	1	N
124	1	0	0	1	0	0	0	0	0	1	0	0	0	0	0	0	0	0	0	0	M	27	Y	3	H	2	E	2	U	3	O	1	D	1	N
125	1	3	3	2	3	3	4	2	3	1	4	4	4	3	2	3	1	1	1	4	M	18	Y	3	H	2	E	1	C	3	O	2	N	2	I
126	0	0	0	0	3	0	3	2	3	3	2	3	4	3	0	4	1	0	2	2	F	25	Y	4	H	1	I	2	U	3	O	1	D	3	I
127	4	4	2	3	4	4	2	4	4	2	4	2	4	4	2	2	4	0	4	4	M	26	Y	3	H	2	E	2	U	3	O	2	N	1	N
128	2	4	2	2	3	3	3	2	2	4	1	3	1	1	0	1	2	0	1	1	F	25	Y	4	H	2	E	2	U	3	O	2	N	1	N
129	2	2	2	2	2	2	2	2	2	2	3	3	3	1	1	1	1	1	1	1	M	22	Y	2	L	2	E	1	C	1	F	2	N	1	N
130	2	2	1	3	2	2	3	4	2	1	3	2	3	2	2	3	2	1	2	3	M	32	Y	2	L	2	E	2	U	1	F	2	N	1	N
131	0	0	1	0	1	1	1	1	1	3	4	3	3	2	0	2	1	0	2	2	F	21	Y	4	H	2	E	2	U	2	F	2	N	1	N
132	2	4	2	2	4	4	4	4	4	4	4	4	4	4	2	3	3	2	4	3	F	24	Y	4	H	1	I	2	U	2	F	2	N	2	I
133	1	2	2	1	3	2	3	2	2	2	3	4	3	3	2	3	2	0	3	4	F	22	Y	2	L	1	I	1	C	2	F	1	D	1	N
134	2	3	2	3	3	3	3	3	4	4	2	2	3	4	1	1	1	3	3	2	M	18	Y	3	H	2	E	1	C	1	F	2	N	1	N
135	2	4	4	3	4	3	4	4	4	3	3	4	0	2	1	4	4	0	4	2	M	23	Y	4	H	2	E	1	C	1	F	1	D	1	N
136	1	2	2	2	3	3	2	3	3	3	4	3	3	3	3	1	2	2	1	3	M	31	Y	4	H	1	I	2	U	2	F	2	N	1	N
137	2	3	3	4	4	4	4	4	4	4	3	3	2	3	2	3	2	2	2	2	F	36	Y	4	H	2	E	2	U	1	F	2	N	1	N
138	1	3	0	4	4	2	4	0	3	3	4	4	4	4	4	4	4	3	2	4	M	26	Y	2	L	2	E	1	C	3	O	2	N	2	I
139	2	2	0	2	1	2	3	2	0	4	4	4	4	4	2	3	2	0	2	3	M	20	Y	3	H	1	I	1	C	3	O	1	D	2	I
140	0	1	0	1	1	0	2	0	1	0	3	2	2	2	2	2	2	0	0	1	M	18	Y	3	H	2	E	2	U	2	F	2	N	1	N
141	2	2	2	2	2	2	3	3	2	3	1	4	2	4	1	4	2	2	2	2	M	32	Y	3	H	2	E	2	U	3	O	1	D	1	N
142	4	1	0	4	4	4	3	4	2	3	4	1	2	4	1	1	1	1	2	1	M	26	Y	3	H	2	E	2	U	3	O	1	D	3	I
143	2	2	2	0	0	0	0	2	0	0	1	0	0	0	1	1	1	1	1	1	F	37	Y	2	L	1	I	2	U	1	F	2	N	3	I
144	4	4	2	2	4	4	4	4	4	1	4	4	4	4	1	4	4	2	2	2	M	52	Y	2	L	1	I	1	C	2	F	1	D	1	N
145	1	0	0	2	3	0	0	1	2	3	1	2	4	3	1	2	1	0	4	2	F	51	Y	2	L	2	E	1	C	2	F	2	N	1	N
146	4	0	1	2	3	2	0	2	3	0	2	3	3	2	0	0	2	0	0	0	F	65	Y	2	L	2	E	2	U	1	F	2	N	1	N
147	1	2	2	2	4	0	4	2	3	1	0	4	4	4	3	4	0	0	2	4	M	21	Y	2	L	1	I	1	C	3	O	1	D	2	I
148	2	2	4	4	4	4	4	4	0	2	0	0	2	4	0	3	2	0	0	0	M	26	Y	3	H	2	E	2	U	3	O	2	N	1	N
149	3	2	0	1	0	1	1	1	1	1	2	2	2	4	1	1	0	0	0	3	F	29	Y	1	L	2	E	1	C	1	F	2	N	1	N
150	2	3	3	2	4	3	4	3	3	3	2	2	2	0	2	3	2	0	1	3	F	23	Y	3	H	1	I	1	C	3	O	1	D	2	I
151	0	2	2	1	3	2	4	1	3	1	1	3	2	4	2	0	0	0	3	3	F	21	Y	3	H	1	I	2	U	2	F	1	D	1	N
152	1	2	0	0	2	2	3	3	1	3	4	3	2	2	2	3	1	0	1	1	M	22	Y	3	H	2	E	1	C	3	O	2	N	2	I
153	0	2	1	1	1	1	2	0	1	1	4	4	3	4	1	2	0	0	1	4	M	51	Y	2	L	2	E	2	U	1	F	2	N	1	N
154	3	2	1	4	1	4	2	3	4	2	4	3	4	2	3	4	2	1	4	3	F	72	Y	1	L	2	E	2	U	2	F	2	N	1	N
155	1	2	2	2	3	1	2	2	2	2	4	4	2	4	3	3	3	1	1	2	M	20	Y	3	H	1	I	2	U	2	F	1	D	1	N
156	2	4	1	2	3	4	4	4	2	4	4	4	4	4	4	4	2	1	1	4	F	24	Y	4	H	2	E	2	U	2	F	2	N	1	N
157	1	2	3	0	0	1	3	3	2	2	4	4	4	3	3	4	1	1	0	4	F	35	Y	2	L	2	E	1	C	2	F	2	N	1	N
158	4	3	3	4	2	3	3	3	4	3	4	3	3	3	2	3	1	1	3	3	M	40	Y	4	H	2	E	2	U	1	F	2	N	1	N
159	1	2	1	0	3	1	2	1	2	3	4	4	4	2	1	4	2	0	1	2	M	38	Y	2	L	1	I	2	U	2	F	1	D	1	N
160	2	4	2	3	2	3	2	2	3	2	1	4	1	3	2	4	3	2	1	2	M	21	Y	3	H	1	I	2	U	2	F	2	N	1	N
161	2	2	1	3	0	3	4	0	0	0	0	1	2	2	1	0	1	0	0	2	M	18	Y	2	L	2	E	1	C	3	O	2	N	1	N
162	1	2	1	1	2	2	3	0	3	2	2	3	2	2	2	3	1	1	1	2	F	44	Y	3	H	2	E	2	U	1	F	2	N	1	N
163	3	3	2	3	4	4	3	4	4	2	3	4	4	4	4	4	3	3	4	4	F	20	Y	3	H	2	E	1	C	3	O	1	D	2	I
164	2	3	3	3	2	3	4	4	3	4	4	4	3	4	3	4	3	1	3	4	F	46	Y	1	L	2	E	2	U	1	F	2	N	2	I
165	2	3	2	3	2	2	3	3	3	3	1	4	2	0	0	0	0	0	0	0	M	43	Y	3	H	2	E	2	U	3	O	1	D	1	N
166	2	4	3	2	4	4	4	4	2	4	3	4	0	3	2	4	3	2	4	2	M	21	Y	3	H	2	E	1	C	3	O	2	N	1	N
167	2	1	3	1	0	0	3	4	1	4	0	3	1	0	3	0	0	0	0	0	M	53	Y	3	H	2	E	2	U	3	O	2	N	1	N
168	0	1	1	2	2	0	2	0	2	1	3	2	2	3	4	4	0	0	0	3	M	28	Y	2	L	2	E	2	U	2	F	2	N	3	I
169	1	3	2	2	3	3	3	4	2	3	4	4	4	4	2	4	2	1	4	4	F	22	Y	4	H	1	I	2	U	2	F	2	N	1	N
170	2	3	2	4	3	1	4	4	4	2	2	4	2	2	1	3	2	0	2	0	M	28	Y	1	L	2	E	1	C	2	F	1	D	1	N
171	2	3	2	2	4	4	4	4	4	4	2	4	4	4	2	4	4	2	4	2	M	18	Y	2	L	2	E	2	U	3	O	2	N	1	N
172	1	1	2	1	3	2	3	1	3	4	4	4	4	2	2	4	2	0	4	2	F	34	Y	4	H	2	E	2	U	3	O	1	D	1	N
173	0	0	0	0	2	0	2	0	1	2	4	4	4	2	2	4	0	0	4	4	F	35	Y	4	H	2	E	1	C	2	F	2	N	1	N
174	1	3	1	3	3	3	4	3	4	4	4	4	3	4	4	4	1	1	1	4	F	18	Y	3	H	1	I	1	C	2	F	1	D	1	N
175	1	2	0	2	3	0	4	2	0	0	4	4	4	4	0	4	0	1	0	2	F	24	Y	3	H	2	E	1	C	2	F	1	D	2	I
176	1	2	1	2	3	3	4	2	3	1	3	4	4	4	4	4	2	2	1	4	F	18	Y	3	H	2	E	2	U	3	O	2	N	1	N
177	4	4	4	4	4	4	4	4	3	4	3	4	2	3	1	1	3	0	4	1	M	20	Y	3	H	2	E	1	C	2	F	2	N	1	N
178	0	2	2	2	2	1	3	2	2	3	1	2	1	3	1	2	2	0	1	0	F	21	Y	3	H	2	E	1	C	3	O	2	N	2	I
179	2	2	3	1	4	4	4	0	3	2	4	4	4	3	1	2	0	0	1	4	F	39	Y	2	L	2	E	1	C	3	O	2	N	3	I
180	1	3	4	4	4	4	2	3	4	4	1	4	4	3	2	3	2	1	3	3	M	19	Y	2	L	2	E	1	C	2	F	1	D	1	N
181	2	4	1	3	4	4	4	4	4	4	4	4	4	4	3	4	4	1	4	4	M	45	Y	4	H	2	E	2	U	3	O	2	N	1	N
182	1	1	1	1	2	1	2	2	2	2	3	4	3	3	3	3	1	1	1	3	F	25	Y	4	H	2	E	1	C	3	O	2	N	1	N
183	2	3	2	2	3	3	4	1	2	2	3	4	1	3	2	2	2	1	2	1	M	22	Y	2	L	2	E	1	C	2	F	1	D	2	I
184	0	1	1	1	1	1	1	0	1	1	1	1	1	1	1	4	1	0	1	1	F	34	Y	3	H	1	I	1	C	3	O	1	D	1	N
185	1	1	0	2	1	2	2	1	0	1	3	1	4	4	3	1	2	1	1	1	M	28	Y	3	H	1	I	2	U	1	F	2	N	3	I
186	1	2	0	2	1	3	3	2	3	3	4	4	3	3	0	0	0	0	1	2	M	39	Y	3	H	2	E	1	C	3	O	2	N	1	N
187	2	3	3	4	4	4	4	4	4	4	4	4	3	3	3	4	3	3	4	3	F	29	Y	4	H	2	E	2	U	2	F	2	N	1	N
188	0	3	0	1	3	2	4	2	3	4	2	3	2	3	1	3	1	1	2	3	F	38	Y	3	H	1	I	2	U	2	F	1	D	1	N
189	1	2	1	1	3	2	3	1	2	1	2	3	3	3	2	3	1	1	2	2	F	20	Y	2	L	2	E	1	C	3	O	2	N	2	I
190	2	3	2	3	4	4	4	4	2	4	4	4	4	4	2	4	2	2	4	3	M	29	Y	4	H	2	E	2	U	2	F	2	N	1	N
191	2	1	2	4	3	2	4	4	4	2	1	3	1	4	2	4	4	4	3	2	F	67	Y	1	L	2	E	1	C	3	O	2	N	1	N
192	1	2	0	2	3	2	3	3	1	2	4	4	4	2	2	4	1	2	1	3	F	29	Y	4	H	2	E	2	U	3	O	2	N	1	N
193	2	2	1	1	2	3	2	4	2	2	3	3	2	3	2	4	2	1	3	2	F	24	Y	4	H	2	E	2	U	3	O	2	N	3	I
194	4	3	2	0	4	3	4	4	4	4	4	4	0	2	2	4	2	0	2	0	F	21	Y	3	H	2	E	2	U	2	F	2	N	1	N
195	2	2	1	1	4	2	3	3	3	2	4	3	0	0	2	4	3	0	0	3	M	25	Y	3	H	2	E	2	U	3	O	2	N	3	I
196	4	4	4	4	2	4	4	4	3	4	2	1	4	2	2	2	4	2	1	1	F	59	Y	3	H	2	E	2	U	2	F	2	N	1	N
197	3	4	2	2	2	4	4	4	3	4	2	4	2	4	2	2	2	1	3	2	M	18	Y	3	H	1	I	1	C	2	F	1	D	1	N
198	2	2	3	2	4	3	4	2	2	4	3	4	1	2	2	2	2	2	2	3	M	19	Y	2	L	2	E	1	C	3	O	2	N	1	N
199	3	2	4	2	3	4	4	4	3	4	2	4	4	4	3	4	4	2	4	4	M	23	Y	3	H	1	I	2	U	2	F	2	N	1	N
200	0	0	0	0	0	0	4	0	0	0	0	0	0	0	0	0	0	0	0	0	M	18	Y	2	L	2	E	1	C	2	F	2	N	1	N
201	1	1	1	1	1	1	3	3	1	1	4	4	4	1	4	4	1	1	1	4	M	40	Y	3	H	1	I	2	U	1	F	1	D	3	I
202	2	3	2	3	3	3	3	4	2	2	3	3	4	4	1	3	3	2	3	2	M	30	Y	2	L	2	E	2	U	2	F	2	N	1	N
203	2	2	2	2	2	2	2	2	2	2	3	3	3	3	2	3	2	2	2	3	M	19	Y	3	H	1	I	2	U	2	F	1	D	1	N
204	1	2	1	1	2	2	3	3	2	2	3	4	3	3	1	4	2	1	3	3	F	29	Y	4	H	2	E	2	U	2	F	2	N	2	I
205	0	0	0	0	4	4	4	4	4	4	4	1	4	4	2	4	0	0	4	4	M	46	Y	3	H	1	I	1	C	1	F	1	D	1	N
206	2	3	1	2	2	0	1	1	2	2	3	2	1	2	2	3	1	1	3	3	M	19	Y	3	H	2	E	2	U	2	F	1	D	1	N
207	2	2	0	4	2	2	4	4	4	2	4	4	4	4	4	4	2	1	0	4	M	19	Y	3	H	1	I	2	U	3	O	1	D	1	N
208	1	2	1	2	2	2	2	2	1	1	3	3	4	3	2	4	1	0	0	0	M	22	Y	2	L	2	E	1	C	3	O	1	D	2	I
209	2	2	1	1	3	3	4	3	3	3	2	4	3	3	2	4	1	1	2	3	F	22	Y	2	L	1	I	2	U	3	O	2	N	3	I
210	2	3	1	3	2	2	3	3	3	2	2	3	2	1	2	3	2	1	1	2	F	43	Y	3	H	1	I	2	U	2	F	1	D	1	N
211	2	3	3	2	4	4	1	2	2	1	2	4	2	4	4	2	4	4	2	4	M	44	Y	2	L	1	I	1	C	1	F	1	D	1	N
212	2	2	1	0	1	1	3	1	2	3	1	2	1	2	2	0	1	0	2	0	M	23	Y	4	H	1	I	1	C	3	O	2	N	1	N
213	2	3	2	3	3	3	3	3	3	3	3	4	3	4	2	3	2	2	2	3	M	26	Y	2	L	2	E	1	C	2	F	2	N	1	N
214	1	2	1	2	2	0	3	2	2	1	4	4	4	4	3	4	2	1	1	4	M	27	Y	4	H	1	I	2	U	2	F	1	D	3	I
215	4	3	3	4	1	4	4	3	4	3	4	3	3	2	4	3	2	2	3	0	F	32	Y	4	H	2	E	1	C	2	F	2	N	2	I
216	2	4	2	2	0	1	3	3	1	4	4	4	4	4	2	4	2	2	1	4	F	18	Y	3	H	2	E	1	C	2	F	2	N	1	N
217	1	3	1	3	4	1	3	1	3	2	4	4	4	4	1	4	2	2	1	4	F	26	Y	4	H	1	I	1	C	3	O	1	D	2	I
218	2	3	1	2	4	3	3	1	3	2	4	4	3	4	3	4	3	3	4	4	M	18	Y	2	L	2	E	2	U	3	O	2	N	1	N
219	2	4	4	4	0	3	4	4	1	4	1	0	0	4	0	0	0	0	0	4	M	37	Y	2	L	2	E	1	C	3	O	1	D	2	I
220	1	2	1	1	2	3	3	2	2	1	4	4	3	4	3	4	2	2	1	4	F	25	Y	4	H	2	E	1	C	2	F	2	N	1	N
221	3	3	3	4	4	4	4	3	3	3	4	4	4	4	3	4	3	2	3	4	M	46	Y	2	L	1	I	1	C	2	F	1	D	3	I
222	1	2	2	0	2	0	2	0	2	2	4	4	4	2	2	4	1	0	2	2	M	32	Y	4	H	1	I	2	U	2	F	2	N	3	I
223	2	2	1	1	2	2	2	2	2	2	2	2	2	2	2	2	2	2	1	1	M	39	Y	3	H	1	I	2	U	2	F	1	D	1	N
224	3	4	3	3	4	3	4	4	2	2	4	4	3	4	1	4	2	3	4	3	M	19	Y	3	H	2	E	2	U	3	O	2	N	1	N
225	0	0	0	0	0	2	2	1	1	0	3	4	4	4	1	4	0	0	0	4	F	19	Y	2	L	1	I	1	C	3	O	2	N	1	N
226	2	3	0	4	1	3	3	0	4	4	4	1	4	4	3	2	1	1	4	1	M	25	Y	1	L	2	E	1	C	3	O	1	D	1	N
227	0	3	1	0	0	0	2	2	2	-	2	3	3	3	1	2	1	0	0	2	M	19	Y	2	L	1	I	2	U	3	O	1	D	1	N
228	4	4	4	4	4	4	4	4	2	4	4	4	4	4	4	4	4	4	4	4	M	46	Y	2	L	2	E	1	C	1	F	2	N	2	I
229	2	2	1	3	2	3	2	3	4	2	4	3	3	3	2	4	1	1	1	1	M	45	Y	2	L	2	E	1	C	3	O	2	N	2	I
230	2	3	3	2	4	4	4	4	3	4	2	3	4	3	3	4	3	3	4	4	F	18	Y	3	H	2	E	1	C	3	O	2	N	1	N
231	2	2	2	3	0	1	2	2	3	3	4	4	3	4	2	2	2	0	0	2	F	41	Y	3	H	2	E	2	U	3	O	2	N	3	I
232	1	2	1	2	2	2	2	1	3	1	3	2	2	3	3	3	2	1	1	3	F	22	Y	3	H	2	E	2	U	2	F	2	N	1	N
233	1	3	1	1	3	3	3	3	3	4	2	4	3	3	2	3	1	1	3	2	F	18	Y	3	H	1	I	2	U	3	O	1	D	1	N
234	0	2	0	2	2	1	3	0	2	2	4	4	4	4	4	4	1	1	4	4	F	44	Y	4	H	1	I	1	C	1	F	1	D	2	I
235	2	3	2	3	3	3	4	2	1	3	4	4	3	3	0	1	1	2	2	1	M	19	Y	2	L	2	E	1	C	2	F	2	N	1	N
236	1	1	0	0	2	0	2	1	2	1	1	3	4	2	0	4	0	1	2	2	F	26	Y	1	L	1	I	1	C	3	O	1	D	2	I
237	2	4	3	2	4	4	3	4	4	4	4	4	4	4	4	4	4	2	4	4	M	22	Y	4	H	2	E	2	U	3	O	2	N	2	I
238	2	1	1	1	0	3	3	3	2	1	4	3	3	3	2	4	2	2	2	1	F	19	Y	3	H	2	E	1	C	2	F	2	N	1	N
239	2	2	2	2	3	2	3	4	4	3	2	3	2	2	1	2	2	0	2	2	F	31	Y	4	H	1	I	1	C	2	F	2	N	2	I
240	2	3	3	3	3	4	4	4	3	4	4	1	1	1	2	3	3	3	4	3	F	58	Y	1	L	1	I	2	U	2	F	1	D	1	N
241	3	4	2	3	3	3	3	3	3	2	4	4	4	4	2	4	2	2	3	4	F	21	Y	2	L	2	E	1	C	3	O	2	N	2	I
242	1	2	3	2	4	3	4	4	3	2	4	4	4	3	3	3	3	2	1	3	M	18	Y	3	H	1	I	1	C	3	O	2	N	1	N
243	0	0	0	0	2	0	0	0	0	0	0	4	2	2	2	4	0	0	0	2	M	18	Y	3	H	1	I	2	U	3	O	1	D	1	N
244	0	0	1	1	2	2	3	2	3	2	2	3	4	4	2	4	2	1	1	4	F	46	Y	4	H	2	E	2	U	3	O	2	N	2	I
245	2	3	2	3	4	4	4	4	4	4	4	4	4	4	4	4	4	4	4	4	M	48	Y	3	H	1	I	1	C	3	O	1	D	2	I
246	0	3	2	4	2	2	4	2	2	2	4	3	4	4	2	4	1	2	4	4	F	18	Y	3	H	1	I	2	U	3	O	2	N	1	N
247	3	2	3	2	3	2	4	3	3	4	3	4	4	1	3	4	2	1	2	3	M	26	Y	4	H	2	E	1	C	2	F	2	N	2	I
																					F （female）	122			L （lower education below high school(NOT included)）	89			C （Rural）	107		D （Diplopia）	90	I （Presence of insurance support）	79
																					M （male）	125	O （≥Median age）	0	H （above high school(included)）	158			U （Urban）	140		N （Non-diplopia）	157	N （Absence of insurance support）	168
																							Y （<Median age）	247			I （Esotropia）	74		Family support1-Never)	61
																					AGE MEAN	29.6923		Education1-primary school	20		E （Exotropia）	173		Family support2-Sometimes	91
																					AGE SD	11.0697		Education2-middle school	69					Family support3-Often and Always	95
																								Education3-high school	104						F （Never/Sometimes）	152
P.S.：For the participant No. 227，We use the“-”to replace the missing item No.10th																								Education4-Uni & above	54						O （Always/Often）	95
